# Supplementary material for: Evaluating the Diagnostic Utility of dd-cfDNA in Renal Allograft Surveillance: A Single-Center Perspective
Source: Genes (Basel). 2025 Jun 21;16(7):724. doi: 10.3390/genes16070724 (PMC12294478; doi:10.3390/genes16070724)
Supplement: Supplementary file 1 [file genes-16-00724-s001.zip]

Archive with 1 entries (1 files):
- genes-3677500-supplementary.pdf
